# Supplementary material for: Case report: identification of one frameshift variant and two in cis non-canonical splice variants of NEB gene in prenatal arthrogryposis
Source: Front Genet. 2023 Aug 31;14:1220170. doi: 10.3389/fgene.2023.1220170 (PMC10512086; doi:10.3389/fgene.2023.1220170)
Supplement: Supplementary file 1 [file Table1.XLSX]

## Sheet: Sheet1
primer	sequence
239049-NEB-F	gtttggcctgctcctaaccc
239416-NEB-F	cttaacagccctggcaaaca
241369-NEB-R	ccagtgatcagaacaagtgt
241692-NEB-R	gacatgcactgaggcagtga
pcMINI-N-NEB-KpnI-F	GCTTGGTACCatgGTATTGTACAAAGAGAACAT
pcMINI-N-NEB-XhoI-R	tttcCTCGAGgaatttgctttatgaaaata
pcDNA3.1-NEB-KpnI-F	GCTTGGTACCatgGTATTGTACAAAGAGAACAT
pcDNA3.1-NEB-XhoI-R	TAGACTCGAGacCTGTAATAGTCTCCTGATCT
NEB-mut1-F	tcattcacggtctCtGctgcatcagGTTCTT
NEB-mut1-R	AAGAACctgatgcagCagagaccgtgaatga
NEB-mut2-F	tctctcctgcatcagTTTCTTTATTCTGATA
NEB-mut2-R	TATCAGAATAAAGAAActgatgcaggagaga
pcDNA3.1-F	CTAGAGAACCCACTGCTTAC
pcDNA3.1-R	TAGACTCGAGacCTGTAATAGTCTCCTGATCT
pcMINI-N-F	CTAGAGAACCCACTGCTTAC
pcMINI-N-R	GCCCTCTAGActggtcattccggctc
